# Supplementary material for: Scenario Analysis of Food Phosphorus Footprint in Kisumu, a Lakeside East African City in Lake Victoria (Kenya)
Source: Foods. 2024 Jul 16;13(14):2225. doi: 10.3390/foods13142225 (PMC11276245; doi:10.3390/foods13142225)
Supplement: Supplementary file 1 [file foods-13-02225-s001.zip]

Archive with 1 entries (1 files):
- foods-3091921-supplementary.pdf
